# Supplementary material for: Molecular Interactions of the Copper Chaperone Atx1 of Paracoccidioides brasiliensis with Fungal Proteins Suggest a Crosstalk between Iron and Copper Homeostasis
Source: Microorganisms. 2023 Jan 18;11(2):248. doi: 10.3390/microorganisms11020248 (PMC9963772; doi:10.3390/microorganisms11020248)
Supplement: Supplementary file 1 [file microorganisms-11-00248-s001.zip]

Archive with 1 entries (1 files):
- microorganisms-2087477-supplementary.pdf
